# Supplementary material for: Characterization of flag leaf morphology identifies a major genomic region controlling flag leaf angle in the US winter wheat (Triticum aestivum L.)
Source: Theor Appl Genet. 2024 Aug 14;137(9):205. doi: 10.1007/s00122-024-04701-1 (PMC11324803; doi:10.1007/s00122-024-04701-1)
Supplement: Supplementary file 3 — Supplementary file3 (XLSX 36 KB) [file 122_2024_4701_MOESM3_ESM.xlsx]

## Sheet: Main
Characterization of flag leaf morphology identifies a major genomic region controlling flag leaf angle in the US winter wheat (Triticum aestivum L.)
Pradeep Kumar1, Harsimardeep Gill1, Mandeep Singh1, Karanjot Kaur1, Dante Koupal1, Shyamal Talukder2, Amy Bernardo3, Paul St. Amand3, Guihua Bai3, Sunish K Sehgal1*
Supplementary Table S1: Metadata of the 272 winter wheat accessions used in the study.
Supplementary Table S2: Sequence of the tailed KASP primers developed to discriminate two alleles of S1A_581955638 associated with flag leaf angle.
Supplementary Table S3: Thermocycling conditions for PCR amplification of the KASP assay for S1A_581955638.
Supplementary Table S4: Description of the independent spring wheat accesions used for independent validation of qFLANG.1A along with average flag leaf angle measurement and the allele from KASP assay.
Supplementary Table S5: Distribution of single nucleotide polymorphisms (SNPs) across 21 wheat chromosomes.
Supplementary Table S6: List of 36 marker-trait associations identified for various flag leaf morphology traits in individual GWAS analyses based on Bonferroni corrected threshold.
Supplementary Table S7: Detailed description of the nine stable genomic regions that were identified in at least three GWAS analyses.

## Sheet: Supplementary Table S1
Taxa	Origin_BP
AAC_NETWORK	CANADA
AAC_VORTEX	CANADA
EMERSON	CANADA
FLOURISH	CANADA
SD21C1018-2	SDSU-CIMMYT
SD21C1018-R	SDSU-CIMMYT
SD21C1021-1	SDSU-CIMMYT
SD21C1021-R	SDSU-CIMMYT
SD21C1028-1	SDSU-CIMMYT
SD21C1031-1	SDSU-CIMMYT
SD21C1031-R	SDSU-CIMMYT
SD21C1036-1	SDSU-CIMMYT
SD21C1036-R	SDSU-CIMMYT
SD21C1041-1	SDSU-CIMMYT
SD21C1041-3	SDSU-CIMMYT
SD21C1046-1	SDSU-CIMMYT
SD21C1080-1	SDSU-CIMMYT
SD21C1080-R	SDSU-CIMMYT
SD21C1092-1	SDSU-CIMMYT
SD21C1092-R	SDSU-CIMMYT
SD21C1095-3	SDSU-CIMMYT
SD21C1095-R	SDSU-CIMMYT
SD21C1105-2	SDSU-CIMMYT
SD21C1105-R	SDSU-CIMMYT
SD21C1106-2	SDSU-CIMMYT
SD21C1006-2	SDSU-CIMMYT
CO050303-2	COLORADO
CO07W245	COLORADO
CO11D446	COLORADO
CO13D1783	COLORADO
FSS_DAWN	COLORADO
GUARDIAN	COLORADO
LANGIN	COLORADO
WHISTLER	COLORADO
NORD_DESPREZ	FRANCE
BALDWIN_SR31	GEORGIA, USA
PANOLA	INDIANA, USA
COMANCHE	KANSAS
EVEREST	KANSAS
JAGGER	KANSAS
KAW-61	KANSAS
KS020319-7-3	KANSAS
KS13DH0041-35	KANSAS
PARKER	KANSAS
SANTA_FE	KANSAS
SHAWNEE	KANSAS
WICHITA	KANSAS
MTS1908	Montana
17NORD-96	North Dakota
CHEYENNE	NEBRASKA
GAGE	NEBRASKA
LANCER	NEBRASKA
NE10589	NEBRASKA
NE19454	NEBRASKA
NI17410	NEBRASKA
OVERLAND	NEBRASKA
SCOUT_66	NEBRASKA
SIOUXLAND_Sr31_Sr24	NEBRASKA
SMOKEY_HILL	NEBRASKA
WARRIOR	NEBRASKA
WESLEY	NEBRASKA
ESTICA	Netherlands
JERRY	North Dakota
RANSOM	North Dakota
OK18510	OKLAHIOMA
OK20D78S015	OKLAHIOMA
SHIMOFUSA_KOMUGI	HISTORICAL
KELDIN	PRIVATE
SY_MONUMENT	PRIVATE
SY_WOLF	PRIVATE
SY_WOLVERINE	PRIVATE
T167	PRIVATE
ALICE	SOUTH DAKOTA
SD_ANDES	SOUTH DAKOTA
SD_MIDLAND	SOUTH DAKOTA
SD12DHA00031	SOUTH DAKOTA
SD12DHA00667	SOUTH DAKOTA
SD12DHA02098	SOUTH DAKOTA
SD15001-3	SOUTH DAKOTA
SD15004-7	SOUTH DAKOTA
SD15007-11	SOUTH DAKOTA
SD15025-1	SOUTH DAKOTA
SD15029-1	SOUTH DAKOTA
SD15036-6	SOUTH DAKOTA
SD15041-1	SOUTH DAKOTA
SD15083-2	SOUTH DAKOTA
SD15108-1	SOUTH DAKOTA
SD15164-1	SOUTH DAKOTA
SD15240-2	SOUTH DAKOTA
SD16001	SOUTH DAKOTA
SD17024	SOUTH DAKOTA
SD17122	SOUTH DAKOTA
SD17162	SOUTH DAKOTA
SD17181	SOUTH DAKOTA
SD17230	SOUTH DAKOTA
SD17280	SOUTH DAKOTA
SD17294	SOUTH DAKOTA
SD17394	SOUTH DAKOTA
SD17420	SOUTH DAKOTA
SD17442	SOUTH DAKOTA
SD17B032-1	SOUTH DAKOTA
SD17B078-1	SOUTH DAKOTA
SD17B210-2	SOUTH DAKOTA
SD18003-10	SOUTH DAKOTA
SD18011-4	SOUTH DAKOTA
SD18019-1	SOUTH DAKOTA
SD18026-3	SOUTH DAKOTA
SD18029-4	SOUTH DAKOTA
SD18038-3	SOUTH DAKOTA
SD18039-2	SOUTH DAKOTA
SD18054-6	SOUTH DAKOTA
SD18056-1	SOUTH DAKOTA
SD18067-7	SOUTH DAKOTA
SD18075-7	SOUTH DAKOTA
SD18076-1	SOUTH DAKOTA
SD18084-1	SOUTH DAKOTA
SD18091-1	SOUTH DAKOTA
SD18096-1	SOUTH DAKOTA
SD18109-2	SOUTH DAKOTA
SD182019-6	SOUTH DAKOTA
SD182113-1	SOUTH DAKOTA
SD182141-4	SOUTH DAKOTA
SD182146-5	SOUTH DAKOTA
SD18270-2	SOUTH DAKOTA
SD18272-3	SOUTH DAKOTA
SD183057-3	SOUTH DAKOTA
SD18B003-11	SOUTH DAKOTA
SD18B012-5	SOUTH DAKOTA
SD18B016-5	SOUTH DAKOTA
SD18B017-6	SOUTH DAKOTA
SD192059-4	SOUTH DAKOTA
SD192077-7	SOUTH DAKOTA
SD192078-1	SOUTH DAKOTA
SD192131-5	SOUTH DAKOTA
SD192149-6	SOUTH DAKOTA
SD192166-2	SOUTH DAKOTA
SD192184-8	SOUTH DAKOTA
SD192190-2	SOUTH DAKOTA
SD19B051-3	SOUTH DAKOTA
SD19B153-2	SOUTH DAKOTA
SD19C0114-3	SOUTH DAKOTA
SD201001-1	SOUTH DAKOTA
SD201002-4	SOUTH DAKOTA
SD201008-1	SOUTH DAKOTA
SD201009-7	SOUTH DAKOTA
SD201015-2	SOUTH DAKOTA
SD201032-2	SOUTH DAKOTA
SD201037-5	SOUTH DAKOTA
SD201047-5	SOUTH DAKOTA
SD201056-2	SOUTH DAKOTA
SD201063-1	SOUTH DAKOTA
SD201068-4	SOUTH DAKOTA
SD201071-6	SOUTH DAKOTA
SD201078-3	SOUTH DAKOTA
SD201079-5	SOUTH DAKOTA
SD201095-2	SOUTH DAKOTA
SD201136-6	SOUTH DAKOTA
SD201138-7	SOUTH DAKOTA
SD201139-6	SOUTH DAKOTA
SD201144-3	SOUTH DAKOTA
SD202001-5	SOUTH DAKOTA
SD202006-2	SOUTH DAKOTA
SD202022-2	SOUTH DAKOTA
SD202037-1	SOUTH DAKOTA
SD202044-6	SOUTH DAKOTA
SD202049-4	SOUTH DAKOTA
SD202050-3	SOUTH DAKOTA
SD202062-3	SOUTH DAKOTA
SD202079-4	SOUTH DAKOTA
SD203037-3	SOUTH DAKOTA
SD203040-4	SOUTH DAKOTA
SD203068-1	SOUTH DAKOTA
SD203072-2	SOUTH DAKOTA
SD203076-1	SOUTH DAKOTA
SD203082-2	SOUTH DAKOTA
SD20B010-4	SOUTH DAKOTA
SD20B042-1	SOUTH DAKOTA
SD20B065-4	SOUTH DAKOTA
SD20B096-4	SOUTH DAKOTA
SD20B097-9	SOUTH DAKOTA
SD20B111-7	SOUTH DAKOTA
SD20B140-6	SOUTH DAKOTA
SD20C031-1	SOUTH DAKOTA
SD20C079-1	SOUTH DAKOTA
SD20D030-1	SOUTH DAKOTA
SD211002-2	SOUTH DAKOTA
SD211015-4	SOUTH DAKOTA
SD211018-5	SOUTH DAKOTA
SD211019-1	SOUTH DAKOTA
SD211024-8	SOUTH DAKOTA
SD211031-9	SOUTH DAKOTA
SD211038-4	SOUTH DAKOTA
SD211045-6	SOUTH DAKOTA
SD211048-4	SOUTH DAKOTA
SD211052-7	SOUTH DAKOTA
SD211056-8	SOUTH DAKOTA
SD211059-4	SOUTH DAKOTA
SD211060-4	SOUTH DAKOTA
SD211064-2	SOUTH DAKOTA
SD211065-2	SOUTH DAKOTA
SD211066-3	SOUTH DAKOTA
SD211071-5	SOUTH DAKOTA
SD211078-5	SOUTH DAKOTA
SD211083-2	SOUTH DAKOTA
SD211085-2	SOUTH DAKOTA
SD211098-1	SOUTH DAKOTA
SD211101-1	SOUTH DAKOTA
SD211102-3	SOUTH DAKOTA
SD211105-2	SOUTH DAKOTA
SD211107-4	SOUTH DAKOTA
SD211113-5	SOUTH DAKOTA
SD211115-5	SOUTH DAKOTA
SD211122-3	SOUTH DAKOTA
SD211127-2	SOUTH DAKOTA
SD211130-1	SOUTH DAKOTA
SD211132-1	SOUTH DAKOTA
SD211139-5	SOUTH DAKOTA
SD211140-4	SOUTH DAKOTA
SD211148-2	SOUTH DAKOTA
SD211149-2	SOUTH DAKOTA
SD211155-3	SOUTH DAKOTA
SD211156-1	SOUTH DAKOTA
SD212001-2	SOUTH DAKOTA
SD212009-4	SOUTH DAKOTA
SD212045-4	SOUTH DAKOTA
SD212051-1	SOUTH DAKOTA
SD212062-2	SOUTH DAKOTA
SD212077-3	SOUTH DAKOTA
SD212078-5	SOUTH DAKOTA
SD212080-4	SOUTH DAKOTA
SD212084-3	SOUTH DAKOTA
SD212091-1	SOUTH DAKOTA
SD212101-2	SOUTH DAKOTA
SD212103-3	SOUTH DAKOTA
SD212117-4	SOUTH DAKOTA
SD213027-1	SOUTH DAKOTA
SD213064-3	SOUTH DAKOTA
SD213069-2	SOUTH DAKOTA
SD213077-3	SOUTH DAKOTA
SD21B021-2	SOUTH DAKOTA
SD21B033-2	SOUTH DAKOTA
SD21B051-1	SOUTH DAKOTA
SD21B089-3	SOUTH DAKOTA
SD21B117-3	SOUTH DAKOTA
SD21B158-3	SOUTH DAKOTA
SD21C005-6	SOUTH DAKOTA
SD21C026-2	SOUTH DAKOTA
SD21D027-1	SOUTH DAKOTA
SD21D030-3	SOUTH DAKOTA
SD21D112-11	SOUTH DAKOTA
SD21D113-7	SOUTH DAKOTA
CRIMSON	SOUTH DAKOTA
DARRELL	SOUTH DAKOTA
DRAPER	SOUTH DAKOTA
EXPEDITION	SOUTH DAKOTA
IDEAL	SOUTH DAKOTA
OAHE	SOUTH DAKOTA
REDFIELD	SOUTH DAKOTA
TANDEM	SOUTH DAKOTA
THOMPSON	SOUTH DAKOTA
WENDY	SOUTH DAKOTA
WINNER	SOUTH DAKOTA
TAM_107	TEXAS
TAM_302	TEXAS
TX18A001119	TEXAS
TX92D7374	TEXAS
KHARKOF	Ukraine
KOOPERATORKA	Ukraine
TURKEY_NEBSEL	Ukraine
SISSON_Sr31_Sr36	Virginia, USA

## Sheet: Supplementary Table S2
Primer_ID	Primer_Sequence
S1A_581955638_FAM	GAAGGTGACCAAGTTCATGCTtgctatgggaggatggcG
S1A_581955638_HEX	GAAGGTCGGAGTCAACGGATTtgctatgggaggatggcC
S1A_581955638_C	gcagttTcaccacGgAcgT
*The FAM and HEX sequences are denoted by red color text.

## Sheet: Supplementary Table S3
PCR Stage	Temperature	Duration	Cycles
Stage 1 (Hot start activation)	94 deg C	15 mins	x1
Stage 2 (Touchdown)	61 deg C (0.6 deg decrease per cycle untill 55 deg C)	20 sec	x10
Stage 3 (Amplification)	94 deg C	20 sec	x26
	55 deg C	60 sec
Stage 4 (Analysis)	35 deg C	NA	NA

## Sheet: Supplementary Table S4
Accession ID	Allele	FLANG (degree)
CItr 11223	G	47
CItr 11474	C	25
CItr 12876	C	35
CItr 13457	G	49.5
CItr 14143	H	47
CItr 14204	H	84.5
CItr 14233	G	77
CItr 14397	G	33.6667
CItr 14450	G	47
CItr 14817	G	62
CItr 14818	G	74.5
CItr 14819	G	67
CItr 15006	G	62
CItr 15140	G	60.3333
CItr 15185	C	36.6667
CItr 15408	C	35
CItr 15467	G	47
CItr 15511	C	25
CItr 15517	C	63.3333
CItr 15791	C	46.6667
CItr 15859	G	52
CItr 17737	G	47
CItr 17751	No call	25.3333
CItr 7641	H	32
CItr 7652	G	49.5
CItr 7703	G	47
CItr 8359	C	57.5
CItr 8445	C	35
PI112344	C	32.5
PI115838	C	30
PI134136	No call	40.3333
PI137753	G	80.3333
PI145719	G	62
PI152445	C	62.5
PI154282	G	93.6667
PI166130	G	57
PI167441	C	41.6667
PI170911	C	63.3333
PI173406	G	57
PI181251	G	72
PI181387	G	54.5
PI191301	G	22
PI191560	G	50.3333
PI191744	C	57.5
PI192147	G	54.5
PI192164	C	105
PI192181	C	45
PI192808	G	29.5
PI193624	G	37
PI193624	G	29.5
PI200762	C	40
PI205728	C	47.5
PI208466	G	72
PI210945	C	35
PI212449	G	57
PI212632	G	77
PI213593	C	62.5
PI213600	C	102.5
PI220461	H	18.6667
PI225507	C	30
PI225519	C	37.5
PI228070	G	32
PI228309	G	47
PI234235	G	67
PI234237	C	62.5
PI241598	G	72
PI24484	G	59.5
PI249812	C	36.6667
PI254018	G	50.3333
PI25970	G	92
PI261824	G	62
PI264937	C	42.5
PI264998	C	37.5
PI270041	G	67
PI272494	G	63.6667
PI273374	C	65
PI278536	C	43.3333
PI278537	H	28.6667
PI282451	G	82
PI295059	G	59.5
PI314910	G	57
PI321968	C	35
PI325848	C	52.5
PI329235	C	101.25
PI330453	C	35
PI330455	C	35
PI330556	G	17
PI342641	C	50
PI343715	G	67
PI344019	G	67
PI345474	G	72
PI345931	C	45
PI349512	H	29.5
PI349521	C	26.6667
PI350765	G	77
PI350786	G	19.5
PI350820	G	52
PI350832	G	77
PI350850	C	95
PI351537	C	40
PI351659	G	89.5
PI352257	G	75.3333
PI355088	C	45
PI366072	G	42
PI366667	G	48.6667
PI367106	G	89.5
PI372481	C	32.5
PI374247	G	50.3333
PI374251	G	72
PI374252	G	67
PI374253	G	22
PI374255	G	82
PI374257	G	42
PI374672	G	49.5
PI378381	C	32.5
PI378455	C	65
PI378918	C	63.3333
PI382150	C	45
PI384033	C	62.5
PI384257	G	42
PI384346	C	37.5
PI384347	G	62
PI384364	G	80.3333
PI384376	G	68.6667
PI384396	G	82
PI384422	G	22
PI384423	G	82
PI387541	G	87
PI390910	C	37.5
PI406486	G	52
PI410581	G	37
PI420949	C	35
PI430067	G	102
PI430163	G	52
PI438963	G	47
PI445692	G	92
PI447342	G	79.5
PI470817	G	72
PI470879	C	63.3333
PI477895	C	45
PI479890	G	52
PI479901	G	42
PI480161	G	99.5
PI480161	G	80.3333
PI480232	G	92
PI481567	G	84.5
PI481718	G	94.5
PI481915	G	38.6667
PI481916	G	43.6667
PI481920	G	74.5
PI481930	G	37
PI481931	H	84.5
PI486154	C	75
PI487288	C	47.5
PI487289	G	67
PI487292	G	63.6667
PI490395	G	62
PI490396	G	24.5
PI490398	G	55.3333
PI490400	G	72
PI490404	G	72
PI508384	C	42.5
PI508391	G	69.5
PI519631	C	62.5
PI519653	G	58.6667
PI519696	C	50
PI520006	C	65
PI520539	C	70
PI525232	G	97
PI525241	G	94.5
PI525295	G	52
PI527451	G	62
PI531173	G	52
PI532123	G	62
PI532249	G	72
PI532268	G	67
PI532286	G	70.3333
PI532295	G	62
PI532297	G	72
PI542658	G	72
PI542666	G	62
PI542668	G	42
PI552987	C	45
PI565204	C	45
PI565211	C	47.5
PI565220	C	105
PI57166	C	40
PI58560	G	39.5
PI61693	No call	32
PI62364	G	62
PI69279	G	44.5
PI69749	G	47
PI70697	G	77
PI70714	G	84.5
PI7430	C	40
PI90279	G	79.5
PI9131	G	67
PI94377	C	63.3333
PI94566	No call	87
PI94571	C	35

## Sheet: Supplementary Table S5
Chromosme	Number of SNPs
1A	756
2A	773
3A	844
4A	637
5A	764
6A	681
7A	1186
A Genome	5641
1B	881
2B	1074
3B	1161
4B	420
5B	930
6B	1056
7B	887
B genome	6409
1D	350
2D	642
3D	497
4D	117
5D	250
6D	316
7D	315
D genome	2487
Grand total	14537

## Sheet: Supplementary Table S6
Trait	SNP	Chr	Pos	P.value	MAF	FDR Corrected P.Value	SNP Effect	Log10(P)	Environment
FLA	S3B_28638352	3B	28638352	1.30949783428349e-06	0.148148	0.00828355	-0.748029	5.8829	E3
FLA	S6B_97999141	6B	97999141	4.64777108981408e-07	0.0907407	0.00225215	0.789662	6.33276	CEnv
FLA	S6D_7887674	6D	7887674	6.47340371111063e-09	0.0796296	9.41038697484152e-05	-1.4688	8.18887	E3
FLA	S6D_469910704	6D	469910704	2.12692234688048e-07	0.0611111	0.00154595	-1.21521	6.67225	CEnv
FLA	S7A_543546974	7A	543546974	1.70947525531766e-06	0.214815	0.00828355	0.696522	5.76714	E3
FLA	S7A_543546974	7A	543546974	2.47945099134841e-08	0.214815	0.000360438	0.6314	7.60564	CEnv
FLANG	S1A_54207986	1A	54207986	5.3483405497101e-07	0.125926	0.00194372	0.0911142	6.27178	CEnv
FLANG	S1A_521728060	1A	521728060	3.7042990005771e-07	0.0724907	0.00179498	0.1211	6.43129	E3
FLANG	S1A_581955638	1A	581955638	2.27865420317524e-08	0.322222	0.000331248	0.0789871	7.64232	E1
FLANG	S1A_581955638	1A	581955638	1.60458727439816e-15	0.322222	2.3325885207926e-11	0.118914	14.7946	E2
FLANG	S1A_581955638	1A	581955638	3.23974643104468e-11	0.32342	4.70961938680965e-07	0.0932882	10.4895	E3
FLANG	S1A_581955638	1A	581955638	7.33244453334962e-17	0.322222	1.06591746181303e-12	0.127577	16.1348	CEnv
FLANG	S1B_682339625	1B	682339625	2.53620894938269e-07	0.101852	0.00130938	-0.104978	6.59581	CEnv
FLANG	S2B_428238640	2B	428238640	7.23464147926842e-07	0.111524	0.00262925	0.120045	6.14058	E3
FLANG	S2B_624226991	2B	624226991	4.09314088106445e-09	0.177778	2.9750994494017e-05	-0.111895	8.38794	E2
FLANG	S3A_752017261	3A	752017261	1.16468319626764e-06	0.0574074	0.00423275	0.133461	5.93379	E1
FLANG	S5A_473723888	5A	473723888	2.99547033128334e-06	0.0817844	0.00870903	0.1057	5.52353	E3
FLANG	S5A_473723888	5A	473723888	2.70215971428582e-07	0.0814815	0.00130938	0.126593	6.56829	CEnv
FLANG	S5B_17424669	5B	17424669	4.30674369857799e-07	0.12963	0.0020869	0.0992861	6.36585	E1
FLANG	S5B_247555050	5B	247555050	2.50863391496182e-07	0.0907407	0.00073043	0.110286	6.60056	E2
FLANG	S5B_247555050	5B	247555050	2.09459897121154e-06	0.0907407	0.00608984	0.0970763	5.6789	CEnv
FLANG	S5B_574152589	5B	574152589	4.97173122243791e-08	0.0777778	0.00036137	0.134352	7.30349	E1
FLANG	S6B_164233080	6B	164233080	1.2338855889839e-07	0.13197	0.00089685	-0.11501	6.90873	E3
FLANG	S7A_8041676	7A	8041676	1.093432847739e-07	0.116667	0.000529841	0.119686	6.96121	E2
FLANG	S7A_59211348	7A	59211348	2.51231327671731e-07	0.262963	0.00073043	-0.0775786	6.59993	E2
FLL	S1B_653531690	1B	653531690	1.99788815574209e-09	0.268519	2.90433001200227e-05	-0.622333	8.69943	E3
FLL	S2B_44931079	2B	44931079	1.91600115049119e-06	0.0888889	0.00696323	-0.884647	5.7176	E3
FLL	S2D_581894305	2D	581894305	4.24130472414389e-07	0.0574074	0.00205519	-1.02766	6.3725	CEnv
FLL	S3A_688732686	3A	688732686	7.05477378925872e-09	0.0759259	0.000102555	-0.800928	8.15152	CEnv
FLL	S3D_99910259	3D	99910259	3.31328729456216e-06	0.0851852	0.00802754	0.806028	5.47974	E3
FLL	S4A_665013137	4A	665013137	1.02118197494221e-09	0.111111	1.48449223697349e-05	-0.745545	8.9909	E1
FLL	S4B_459361891	4B	459361891	3.87357800349128e-07	0.311111	0.00205519	-0.384015	6.41189	CEnv
FLL	S5A_549666566	5A	549666566	5.23001978160857e-07	0.103704	0.00380144	0.728557	6.2815	E3
FLL	S5A_570625938	5A	570625938	9.96849737487029e-07	0.0537037	0.0048304	-1.09808	6.00137	E3
FLL	S6B_35193062	6B	35193062	2.92087549077804e-06	0.312963	0.0212304	-0.406309	5.53449	E1
FLL	S7A_543546974	7A	543546974	2.61653388196396e-06	0.214815	0.00760731	0.505046	5.58227	E3
FLA, Flag Leaf Area, FLL, Flag leaf length; FLANG, flag leaf angle
SNP:single nucleotide polymorphism with the peak threshold value
Pos:Physical position is based on IWGSC RefSeq v2.1 (IWGSC 2018; Zhu et al. 2021)
MAF:minimum allele frequency

## Sheet: Supplementary Table S7
Trait	SNP	Chr	Pos (Mb)	SNP Effect	Log10(P)	Environment
FLANG	S1A_581955638	1A	581.956	0.127577	16.1348	CEnv
FLANG	S1A_581955638	1A	581.956	0.0789871	7.64232	E1
FLANG	S1A_581955638	1A	581.956	0.118914	14.7946	E2
FLANG	S1A_581955638	1A	581.956	0.0932882	10.4895	E3
FLANG	S5A_473723888	5A	473.724	0.126593	6.56829	CEnv
FLANG	S5A_473723888	5A	473.724	0.105805	5.12834	E1
FLANG	S5A_473723888	5A	473.724	0.1057	5.52353	E3
FLANG	S5B_247555050	5B	247.555	0.0970763	5.6789	CEnv
FLANG	S5B_247555050	5B	247.555	0.0926908	5.0299	E1
FLANG	S5B_247555050	5B	247.555	0.110286	6.60056	E2
FLL	S1B_653531690	1B	653.532	-0.330777	4.81225	CEnv
FLL	S1B_653531690	1B	653.532	-0.360992	4.56528	E1
FLL	S1B_653531690	1B	653.532	-0.622333	8.69943	E3
FLL	S2B_44931079	2B	44.9311	-0.884647	5.7176	E3	Different SNP but same LD block
FLL	S2B_47236316	2B	47.2363	-0.31309	4.79934	CEnv	Different SNP but same LD block
FLL	S2B_47383403	2B	47.3834	0.595722	3.51145	E2	Different SNP but same LD block
FLL	S3A_688732686	3A	688.733	-0.800928	8.15152	CEnv
FLL	S3A_688732686	3A	688.733	-0.541713	3.85364	E1
FLL	S3A_688732686	3A	688.733	-1.09703	4.23217	E2
FLL	S4A_665013137	4A	665.013	-0.475798	4.66133	CEnv	Different SNP but same LD block
FLL	S4A_665013137	4A	665.013	-0.745545	8.9909	E1	Different SNP but same LD block
FLL	S4A_667617305	4A	667.617	-0.842237	3.91701	E2	Different SNP but same LD block
FLL	S4A_667617308	4A	667.617	-0.862825	4.09403	E2	Different SNP but same LD block
FLL	S4B_459361891	4B	459.362	-0.384015	6.41189	CEnv
FLL	S4B_459361891	4B	459.362	-0.371178	5.01117	E1
FLL	S4B_459361891	4B	459.362	-0.372565	4.0865	E3
FLL	S5A_570625938	5A	570.626	-0.631126	3.54728	CEnv
FLL	S5A_570625938	5A	570.626	-0.922152	5.21806	E1
FLL	S5A_570625938	5A	570.626	-1.09808	6.00137	E3
FLA, Flag Leaf Area, FLL, Flag leaf length; FLANG, flag leaf angle
SNP:single nucleotide polymorphism with the peak threshold value
Pos:Physical position is based on IWGSC RefSeq v2.1 (IWGSC 2018; Zhu et al. 2021)
MAF:minimum allele frequency
